# Supplementary material for: Systematic design of cell membrane coating to improve tumor targeting of nanoparticles
Source: Nat Commun. 2022 Oct 19;13:6181. doi: 10.1038/s41467-022-33889-3 (PMC9580449; doi:10.1038/s41467-022-33889-3)
Supplement: Supplementary file 4 — Source Data [file 41467_2022_33889_MOESM4_ESM.xlsx]

## Sheet: Figure 1c
	Figure 1c	CM vesicles			Liposomes
		Diameter (nm)	Intensity (%)		Diameter (nm)	Intensity (%)
		0.4	0		0.4	0
		0.463	0		0.463	0
		0.536	0		0.536	0
		0.621	0		0.621	0
		0.719	0		0.719	0
		0.833	0		0.833	0
		0.965	0		0.965	0
		1.12	0		1.12	0
		1.29	0		1.29	0
		1.5	0		1.5	0
		1.74	0		1.74	0
		2.01	0		2.01	0
		2.33	0		2.33	0
		2.7	0		2.7	0
		3.12	0		3.12	0
		3.62	0		3.62	0
		4.19	0		4.19	0
		4.85	0		4.85	0
		5.61	0		5.61	0
		6.5	0		6.5	0
		7.53	0		7.53	0
		8.72	0		8.72	0
		10.1	0		10.1	0
		11.7	0		11.7	0
		13.5	0		13.5	0
		15.7	0		15.7	0
		18.2	0		18.2	0
		21	0		21	0
		24.4	0		24.4	0
		28.2	0		28.2	0
		32.7	0		32.7	0
		37.8	0		37.8	0
		43.8	0		43.8	0
		50.7	0		50.7	0
		58.8	0		58.8	2.64
		68.1	1.06		68.1	7.99
		78.8	3.44		78.8	13.9
		91.3	6.76		91.3	18
		106	10.3		106	19
		122	13.2		122	16.8
		142	14.9		142	12.2
		164	14.9		164	6.82
		190	13.3		190	2.45
		220	10.4		220	0.19
		255	6.89		255	0
		295	3.56		295	0
		342	1.14		342	0
		396	0.0227		396	0
		459	0		459	0
		531	0		531	0
		615	0		615	0
		712	0		712	0
		825	0		825	0
		955	0		955	0
		1110	0		1110	0
		1280	0		1280	0
		1480	0		1480	0
		1720	0		1720	0
		1990	0		1990	0
		2300	0		2300	0
		2670	0		2670	0
		3090	0		3090	0
		3580	0		3580	0
		4150	0		4150	0
		4800	0		4800	0
		5560	0		5560	0
		6440	0		6440	0
		7460	0		7460	0
		8630	0		8630	0

## Sheet: Figure 1d
	Figure 1d	CM vesicles			Liposomes
		Zeta potential (mV)	Count		Zeta potential (mV)	Count
		-149	0		-147	0
		-139	0		-137	0
		-129	0		-127	0
		-120	0		-117	0
		-110	0		-108	0
		-100	0		-97.6	0
		-90.2	0		-87.8	0
		-80.4	0		-77.9	0
		-70.6	0		-68	2926.82
		-60.8	0		-58.1	12218
		-51	0		-48.3	32839.6
		-47.8	0		-38.4	68420.1
		-44.5	640.021		-28.5	108532
		-41.2	10858.6		-18.7	183623
		-38	26635.2		-8.78	298309
		-34.7	83832.1		1.09	308585
		-31.4	199408		11	202080
		-28.2	247463		20.8	132953
		-24.9	157454		30.7	99106.7
		-21.6	52964.6		40.6	52313.4
		-18.4	10875.8		50.5	22218.1
		-15.1	0		60.3	10549.6
		-11.8	0		70.2	3700.21
		-2.04	0		80.1	1332.34
		1.22	0		89.9	0
		11	0		99.8	0
		20.8	0		110	0
		30.6	0		120	0
		40.4	0		129	0
		50.2	0		139	0
		60	0		149	0
		69.8	0
		79.6	0
		89.4	0
		99.2	0
		109	0
		119	0
		129	0
		138	0
		148	0

## Sheet: Figure 1j
	Figure 1j	Diameter (nm)								Zeta potential (mV)
		SiO2 NPs	CM vesicles	Liposomes	CM-SiO2 NPs	LB-SiO2 NPs				SiO2 NPs	CM vesicles	Liposomes	CM-SiO2 NPs	LB-SiO2 NPs
		117.8	138.8	100.6	144.9	140.3				-36	-29.5	-1.41	-31.5	-12.3
		118.7	138.3	99.12	144.6	152.5				-36.1	-27.9	-1.07	-31.2	-9.37
		118.2	137.1	99.85	138.4	140.5				-36.1	-28.5	-1.68	-32.1	-10.5

## Sheet: Figure 1k
	Figure 1k	Ratio of full coating (%)
		SiO2	CM-SiO2	LB-SiO2
		0.399	6.14	52.03
		0.179	6.36	56.43
		0.25	6.37	53.58

## Sheet: Figure 2c
	Figure 2c	Young's modulus (MPa)
		Liposomes	CM vesicles
		0.72024	3.50847
		0.81545	3.50847
		0.74562	3.26151
		0.60049	2.8351
		0.50491	3.94809
		0.517	3.2337
		0.60375	3.05908
		0.57336	3.91017
		0.65441	3.68896
		0.53283	3.14707
		0.59764	2.78308
		0.90486	2.80771
		0.973	4.52562
		0.80997	3.53657
		0.89681	5.95447
		1.00935	3.90735
		0.6168	6.3331
		0.49823	4.02474
		0.55101	3.29843
		0.71118	5.08088
		0.80231	4.54734
		0.51887	3.86252
		0.60622	4.92721
		0.95489	4.26715
		1.07622	4.4304
		1.3439	3.90572
		1.5535	3.85511
		0.85506	3.88597
		1.00971	3.72315
		1.05561	3.16424
		1.41596	4.17345
		1.35015	2.98579
		1.84853	6.4717
		1.69501	3.80799
		1.37728	5.57659
		1.28275	5.01839
		1.49108	5.23063
		1.3607	5.0241
		0.78352	4.30825
		0.88183	4.25628
		1.05076	4.86729
		1.03229	3.29477
		1.0063	3.66472
		1.30076	4.08146
		1.29286	4.21811
		0.89099	3.07574
		0.80193	3.5958
		0.83161	1.63199
		0.85609	3.02216
		1.01228	2.94156
		0.78502	4.42373
		1.03188	3.64051
		0.45727	4.04794
		0.58098	4.8994
		0.60783	4.64044
		0.89973	4.81335
		1.30245	5.1144
		0.82842	4.72674
		0.86062	3.95096
		0.87274	3.03408
		0.66755	2.5548
		1.08563	2.64717
		0.91872	3.41465
		0.8647	2.58128
		1.12495	4.7581
		1.00164	4.70791
		0.69167	3.59164
		1.16523	4.76938
		1.23701	3.82826
		1.02539	3.9714
		1.08857	4.39016
		1.27924	2.77059
		0.5222	2.54949
		0.76456	3.45099
		0.96316	3.64993
		1.32818	2.57513
		1.19193	3.62524
		0.89811	4.45217
		0.83325	4.11934
		0.94184	3.42586
		1.24561	3.35154
		1.24579	3.77053
		1.18008	4.39709
		1.13884	3.66811
		1.16792	2.75326
		0.84253	4.60135
		0.77842	4.38215
		1.23674	4.96982
		1.02323	2.96268
		0.78459	2.87784
		1.01978	1.96146
		1.05316	1.94509
		0.55069	2.11612
		0.57292	3.41807
		0.88268	3.50222
		0.8278	3.55622
		1.06516	4.04632
		0.64492	3.18862
		0.86109	5.08866
		0.85774	3.81596
		0.75371	3.07221
		0.69943	3.65483
		0.75612	3.33738
		1.08041	3.6528
		0.72428	3.38211
		1.02175	3.76586
		0.80118	4.90299
		1.20701	4.26053
		0.63468	4.24462
		0.52892	2.39655
		0.6436	3.54599
		0.79619	3.4358
		0.86394	3.98149
		0.58438	2.79268
		0.73264	2.99308
		0.96086	2.94823
		1.15633	3.40562
		0.88045	3.33896
		0.79025	3.28102
		0.882	3.22169
		1.48225	3.36191
		1.04796	3.1795
		1.17087	2.7534
		1.14512	2.56069
		0.61095	2.68283
		0.65604	2.71782
		0.68718	2.63873
		0.67589	2.62604
		0.73294	2.67592
		1.07618	2.89668
		0.95574	3.10289
		0.8301	2.90402
		0.92808	3.01273
		1.16054	3.12204
		1.03257	3.88532
		1.29944	3.75813
		0.69635	4.08532
		0.58228	4.10813
		0.5107	3.95208
		0.50131	3.92733
		0.77784	4.35783
		0.69281	3.72237
		1.39161	3.6411
		1.14917	3.6411
		0.71554	3.69153
		0.73947	3.30323
		1.11651	3.15926
		1.65242	2.79464
		1.62652	2.77365
		0.91831	3.20943
		0.90303	3.25495
		0.86192	3.28518
		0.96129	3.29475
		1.08107	2.87156
		1.1489	2.7595
		0.73619	2.67653
		0.87945	2.75515
		0.73781	2.70078
		1.24359	2.88631
		0.99895	2.80542
		1.48275	2.82376
		0.90184	2.67097
		1.26956	2.70665
		0.89393	2.94111
		0.83784	3.12362
		0.85967	3.04764
		0.60423	3.1452
		0.8215	3.15386
		0.8046	3.73911
		0.92534	3.95539
		0.93734	3.93145
		0.76707	4.04693
		1.10919	4.26568
		1.20484	4.07556
		1.29655	3.62944
		0.37454	3.15575
		0.37454	2.55721
		1.38367	2.74769
		0.64185	3.18059
		0.3225	3.52295
		0.68025	4.13278
		0.70253	4.55301
		0.754	4.31524
		0.3544	3.92553
		1.07287	3.83703
		1.68431	3.95419
		1.06082	4.02362
		0.50527	3.49699
		0.87508	2.99818
		1.12411	3.27367
		1.45244	3.10214
		1.3695	2.98153
		0.66757	2.98153
		0.49214	2.89552
		0.41864	3.2313
		0.61786	3.13452
		0.60093	3.28678
		0.69986	2.97722
		0.45227	3.13558
		0.49773	3.46905
		1.14619	3.28329
		0.43098	3.11848
		0.59575	3.365
		0.82294	3.7398
		0.53892	3.805
		0.89009	4.02798
		0.661	3.97883
		1.1032	3.93631
		0.59756	3.8192
		0.59218	3.90213
		0.497	3.75219
		0.52058	3.48224
			3.48224
			3.36197
			3.83009
			4.01397
			4.41363
			3.81977
			2.86999
			2.9383
			3.51298
			3.41674
			3.66997
			3.31738
			3.56475
			3.35493
			3.46434
			4.24332
			3.8847

## Sheet: Figure 2i
	Figure 2i	Liposome				CM vesicle
		t	Distance (nm)			t	Distance (nm)
		0	0.115			0.2	0.09534
		0.06668	0.11525			0.3	0.09654
		0.13336	0.11652			0.4	0.09632
		0.20004	0.11866			0.5	0.09572
		0.26672	0.11963			0.6	0.09485
		0.3334	0.12044			0.7	0.09374
		0.40008	0.1211			0.8	0.09245
		0.46676	0.12186			0.9	0.09101
		0.53344	0.12232			1	0.08946
		0.60012	0.12269			1.1	0.0878
		0.6668	0.12296			1.2	0.08608
		0.73348	0.12316			1.3	0.08434
		0.80016	0.12329			1.4	0.08217
		0.86684	0.12338			1.5	0.08037
		0.93352	0.12343			1.6	0.07853
		1.0002	0.12342			1.7	0.07709
		1.06688	0.1228			1.8	0.0753
		1.13356	0.12273			1.9	0.07349
		1.20024	0.12261			2	0.07172
		1.26692	0.1225			2.1	0.06957
		1.3336	0.12236			2.2	0.06888
		1.40028	0.1222			2.3	0.06721
		1.667	0.12214			2.4	0.06553
		2.0004	0.12272			2.5	0.06391
		2.3338	0.12211			2.6	0.06231
		2.6672	0.12265			2.7	0.06073
		3.0006	0.12249			2.8	0.0592
		3.334	0.12278			2.9	0.05768
		3.6674	0.12272			3	0.05618
		4.0008	0.1229			3.1	0.05474
		4.3342	0.12289			3.2	0.05332
		4.6676	0.12233			3.3	0.0519
		5.001	0.1227			3.4	0.05053
		5.3344	0.1222			3.5	0.04919
		5.6678	0.12203			3.6	0.04789
		6.0012	0.12274			3.7	0.04658
		6.3346	0.1225			3.8	0.04531
		6.668	0.12248			3.9	0.04408
		7.0014	0.1229			4	0.04288
		7.3348	0.12261			4.1	0.04169
		7.6682	0.12262			4.2	0.04051
		8.0016	0.12286			4.3	0.03937
						4.4	0.03826
						4.5	0.03718
						4.6	0.03612
						4.7	0.03506
						4.8	0.03403
						4.9	0.03303
						5	0.03206
						5.1	0.03112
						5.2	0.03019
						5.3	0.02929
						5.4	0.02839
						5.5	0.02751
						5.6	0.02667
						5.7	0.02585
						5.8	0.02505
						5.9	0.02428
						6	0.02353
						6.1	0.02279
						6.2	0.02308
						6.3	0.02235
						6.4	0.02166
						6.5	0.02198
						6.6	0.02133
						6.7	0.02071
						6.8	0.0201
						6.9	0.01952
						7	0.01896
						7.1	0.01841
						7.2	0.01886
						7.3	0.01826
						7.4	0.0178
						7.5	0.01735
						7.6	0.01691
						7.7	0.01649
						7.8	0.01607
						7.9	0.01567
						8	0.01527
						8.1	0.01488
						8.2	0.01451
						8.3	0.01414
						8.4	0.01378
						8.5	0.01343
						8.6	0.01308
						8.7	0.01275
						8.8	0.01242
						8.9	0.0121
						9	0.01179
						9.1	0.01149
						9.2	0.01119
						9.3	0.0109
						9.4	0.01062
						9.5	0.01034
						9.6	0.01007
						9.7	0.00981
						9.8	0.00955
						9.9	0.0093
						10	0.00905

## Sheet: Figure 2j
	Figure 2j	Liposome (σ0=10-7 N/m)				Liposome (σ0=10-6 N/m)				CM vesicle (σ0=10-7 N/m)				CM vesicle (σ0=10-6 N/m)
		t	Surface tension (N/m)			t	Surface tension (N/m)			t	Surface tension (N/m)			t	Surface tension (N/m)
		0	1.00001e-07			0	1.00001e-06			0	1.00001e-07			0	1.00001e-06
		0.00667	8.56061e-06			0.00667	1.45958e-07			0.00667	2.13976e-07			0.00667	5.9242e-06
		0.01334	6.31776e-06			0.01334	1.71507e-07			0.01334	1.27536e-05			0.01334	2.58261e-05
		0.02	3.90933e-06			0.02	1.69248e-06			0.02	5.82931e-05			0.02	7.06159e-05
		0.02667	2.36777e-06			0.02667	2.78215e-06			0.02667	0.000100574			0.02667	0.000110721
		0.03334	1.73126e-06			0.03334	4.98462e-06			0.03334	0.000135933			0.03334	0.000145084
		0.04001	1.67478e-06			0.04001	7.88566e-06			0.04001	0.000168676			0.04001	0.000177747
		0.04668	2.84158e-05			0.04668	9.58588e-06			0.04668	0.000205619			0.04668	0.000213305
		0.05334	2.45876e-05			0.05334	3.17216e-06			0.05334	9.99975e-08			0.05334	9.99975e-07
		0.06001	1.91739e-05			0.06001	1.9333e-06			0.06001	0.000280665			0.06001	0.000286543
		0.06668	1.22936e-05			0.06668	7.86259e-06			0.06668	0.000298496			0.06668	0.000304594
		0.07335	8.06577e-06			0.07335	1.32945e-05			0.07335	0.000318126			0.07335	0.000322725
		0.08002	1.48322e-06			0.08002	1.9664e-05			0.08002	0.000331662			0.08002	0.000337803
		0.08668	3.23981e-06			0.08668	2.47301e-05			0.08668	0.000341103			0.08668	0.000346568
		0.09335	9.25751e-06			0.09335	2.92551e-05			0.09335	0.000353754			0.09335	0.000355758
		0.10002	1.37506e-05			0.10002	3.4959e-05			0.10002	0.000360429			0.10002	0.00036266
		0.10669	2.13098e-05			0.10669	3.95784e-05			0.10669	0.000372344			0.10669	0.000375961
		0.11336	2.63039e-05			0.11336	4.60707e-05			0.11336	0.000371092			0.11336	0.000372735
		0.12002	3.06111e-05			0.12002	5.07131e-05			0.12002	0.00037885			0.12002	0.000383325
		0.12669	3.63189e-05			0.12669	5.58412e-05			0.12669	0.000383978			0.12669	0.000384869
		0.13336	4.13312e-05			0.13336	5.96206e-05			0.13336	0.000388412			0.13336	0.000390258
		0.14003	4.73039e-05			0.14003	6.67515e-05			0.14003	0.000393833			0.14003	0.000395963
		0.1467	5.24895e-05			0.1467	6.96934e-05			0.1467	0.000390555			0.1467	0.000395395
		0.15336	5.75252e-05			0.15336	7.5048e-05			0.15336	0.000395715			0.15336	0.000397399
		0.16003	6.13085e-05			0.16003	7.83551e-05			0.16003	0.000395051			0.16003	0.000396759
		0.1667	6.8546e-05			0.1667	8.27465e-05			0.1667	0.000397079			0.1667	0.000401934
		0.17337	7.08816e-05			0.17337	8.86478e-05			0.17337	0.000400179			0.17337	0.00040107
		0.18004	7.69173e-05			0.18004	9.0153e-05			0.18004	0.000396663			0.18004	0.000398734
		0.1867	7.97908e-05			0.1867	9.45217e-05			0.1867	0.000400397			0.1867	0.000403053
		0.19337	8.42026e-05			0.19337	9.69941e-05			0.19337	0.000403571			0.19337	0.000406083
		0.20004	9.0403e-05			0.20004	0.000101803			0.20004	0.000400066			0.20004	0.000400226
		0.20671	9.1817e-05			0.20671	0.000103216			0.20671	0.000401108			0.20671	0.000403758
		0.21338	9.60248e-05			0.21338	0.000108974			0.21338	0.000401705			0.21338	0.000402529
		0.22004	9.84924e-05			0.22004	0.00011046			0.22004	0.000404969			0.22004	0.000406842
		0.22671	0.000102826			0.22671	0.00011319			0.22671	0.000403011			0.22671	0.000406147
		0.23338	0.000104332			0.23338	0.000116298			0.23338	0.00040616			0.23338	0.000409107
		0.24005	0.000110267			0.24005	0.0001165			0.24005	0.000408137			0.24005	0.000409881
		0.24672	0.000111765			0.24672	0.000120356			0.24672	0.000406811			0.24672	0.000411513
		0.25338	0.000115021			0.25338	0.000121972			0.25338	0.000404999			0.25338	0.000408037
		0.26005	0.000117525			0.26005	0.000125737			0.26005	0.000405044			0.26005	0.000407236
		0.26672	0.000117688			0.26672	0.000126065			0.26672	0.000402867			0.26672	0.000405599
		0.27339	0.000120991			0.27339	0.000127527			0.27339	0.000403013			0.27339	0.000406799
		0.28006	0.000123146			0.28006	0.000130779			0.28006	0.000404276			0.28006	0.000406871
		0.28672	0.000126649			0.28672	0.000130581			0.28672	0.000401529			0.28672	0.000406905
		0.29339	0.000126708			0.29339	0.000133915			0.29339	0.000405448			0.29339	0.00040837
		0.30006	0.000128275			0.30006	1e-06			0.30006	0.000404071			0.30006	0.000405622
		0.30673	0.000131789			0.30673	0.000140601			0.30673	0.000404256			0.30673	0.000407204
		0.3134	0.000132277			0.3134	0.000141194			0.3134	0.000407155			0.3134	0.000409244
		0.32006	0.00013415			0.32006	0.000144814			0.32006	0.000407337			0.32006	0.000408238
		0.32673	1e-07			0.32673	0.000144274			0.32673	0.000409462			0.32673	0.000409721
		0.3334	0.000141581			0.3334	0.000145982			0.3334	0.000407425			0.3334	0.000407142
		0.34007	0.000142253			0.34007	0.00014592			0.34007	0.000411952			0.34007	0.000412753
		0.34674	0.000145547			0.34674	0.000143961			0.34674	0.000408384			0.34674	0.000410086
		0.3534	0.000145248			0.3534	0.000147702			0.3534	0.000410275			0.3534	0.000411313
		0.36007	0.000146351			0.36007	0.000145231			0.36007	0.000407571			0.36007	0.00040768
		0.36674	0.000146578			0.36674	0.000149575			0.36674	0.000411635			0.36674	0.000412769
		0.37341	0.000145546			0.37341	0.000147814			0.37341	0.000406147			0.37341	0.000406399
		0.38008	0.000148138			0.38008	0.000148875			0.38008	0.000411293			0.38008	0.000413463
		0.38674	0.000145566			0.38674	0.000150058
		0.39341	0.000149863			0.39341	0.000147765
		0.40008	0.000148154			0.40008	0.000150933
		0.40675	0.000149856			0.40675	0.000150102
		0.41342	0.000150867			0.41342	0.000150975
		0.42008	0.000148106			0.42008	0.000151022
		0.42675	0.000151538			0.42675	0.000152328
		0.43342	0.000150757			0.43342	0.000153442
		0.44009	0.000151575			0.44009	0.000151326
		0.44676	0.000151208			0.44676	0.000153563
		0.45342	0.000152402			0.45342	0.000152673
		0.46009	0.000153789			0.46009	0.000152595
		0.46676	0.000151984			0.46676	0.000154057
		0.47343	0.000153922			0.47343	0.00015354
		0.4801	0.000152918			0.4801	0.000155168
		0.48676	0.000152588			0.48676	0.000153336
		0.49343	0.000154247			0.49343	0.000154125
		0.5001	0.000153542			0.5001	0.000154111
		0.50677	0.000155317			0.50677	0.000154717
		0.51344	0.000153564			0.51344	0.000155698
		0.5201	0.000154783			0.5201	0.000153511
		0.52677	0.000154364			0.52677	0.000155874
		0.53344	0.00015469			0.53344	0.000153902
		0.54011	0.000155844			0.54011	0.000155272
		0.54678	0.000153981			0.54678	0.000155469
		0.55344	0.000155977			0.55344	0.000155325
		0.56011	0.000153994			0.56011	0.000155036
		0.56678	0.000155443			0.56678	0.00015531
		0.57345	0.000155628			0.57345	0.000154922
		0.58012	0.000155883			0.58012	0.000154887
		0.58678	0.000155148			0.58678	0.000155917
		0.59345	0.000155711			0.59345	0.000153651
		0.60012	0.000155088			0.60012	0.000156707
		0.60679	0.000155039			0.60679	0.000154907
		0.61346	0.000155882			0.61346	0.000155371
		0.62012	0.000153556			0.62012	0.000156917
		0.62679	0.000156693			0.62679	0.000153032
		0.63346	0.000155198			0.63346	0.000155874
		0.64013	0.000155389
		0.6468	0.000156994
		0.65346	0.000153084

## Sheet: Figure 3a
	Figure 3a	Dounce homogenizer				Membrane protein extraction kit
		Composition	Percentage (%)			Composition	Percentage (%)
		Protein	70.13			Protein	51.96
		Lipid	29.87			Lipid	48.04

## Sheet: Figure 3b
	Figure 3b	Amount of lipid (mg)
		Theory	0.32
		i	0.426
		ii	0.924

## Sheet: Figure 3e
	Figure 3e	100 cP				1000 cP				10000 cP
		Time (s)	Pore size (nm)			Time (s)	Pore size (nm)			Time (s)	Pore size (nm)
		0	59.9956			0	59.9996			0	60
		0.0001	57.7984			0.0001	59.7796			0.0001	59.978
		0.0002	55.6034			0.0002	59.5597			0.0002	59.956
		0.0003	53.4094			0.0003	59.3398			0.0003	59.934
		0.0004	51.2164			0.0004	59.1199			0.0004	59.912
		0.0005	49.0242			0.0005	58.9			0.0005	59.89
		0.0006	46.8329			0.0006	58.6802			0.0006	59.868
		0.0007	44.6425			0.0007	58.4604			0.0007	59.846
		0.0008	42.4528			0.0008	58.2406			0.0008	59.824
		0.0009	40.2572			0.0009	58.0208			0.0009	59.802
		0.001	38.0596			0.001	57.8011			0.001	59.78
		0.0011	35.8601			0.002	55.6046			0.002	59.56
		0.0012	33.6588			0.003	53.4099			0.003	59.34
		0.0013	31.4555			0.004	51.2164			0.004	59.1201
		0.0014	29.2503			0.005	49.0238			0.005	58.9001
		0.0015	27.0432			0.006	46.8316			0.006	58.6802
		0.0016	24.8342			0.007	44.6395			0.007	58.4603
		0.0017	22.5922			0.008	42.4471			0.008	58.2403
		0.0018	20.3502			0.009	40.2541			0.009	58.0204
		0.0019	18.1082			0.01	38.06			0.01	57.8005
		0.002	15.8662			0.011	35.8646			0.02	55.6016
		0.0021	13.6242			0.012	33.6672			0.03	53.4029
		0.0022	11.3822			0.013	31.4681			0.04	51.2044
		0.0023	9.14022			0.014	29.2665			0.05	49.0057
		0.0024	6.89822			0.015	27.0627			0.06	46.8067
		0.0025	4.65622			0.016	24.8554			0.07	44.6072
		0.0026	2.41423			0.017	22.6457			0.08	42.4069
		0.0027	0.17964			0.018	20.433			0.09	40.2056
		0.0028	-2.05495			0.019	18.217			0.1	38.0032
						0.02	15.9976			0.11	35.7995
						0.021	13.7745			0.12	33.5943
						0.022	11.5473			0.13	31.3873
						0.023	9.31639			0.14	29.1783
						0.024	7.08149			0.15	26.9673
						0.025	4.84273			0.16	24.754
						0.026	2.5997			0.17	22.5382
						0.027	0.35249			0.18	20.3198
						0.028	-1.89887			0.19	18.0986
										0.2	15.8744
										0.21	13.6471
										0.22	11.4166
										0.23	9.18276
										0.24	6.94527
										0.25	4.70441
										0.26	2.45998
										0.27	0.21154
										0.28	-2.05969

[truncated: 35 more sheets: Figure 3f, Figure 3g, Figure 3h, Figure 3i, Figure 3j, Figure 4c, Figure 4d, Figure 4e, Figure 4f, Figure 4g, Figure 4h, Figure 4j, Figure 5e, Figure 5g, Figure 5h, Figure S4b, Figure S6, Figure S7, Figure S8, Figure 9b …]
